# Supplementary material for: Adaptations of seal louse nits to underwater life: morphology, respiration and attachment
Source: Naturwissenschaften. 2026 Apr 10;113(3):50. doi: 10.1007/s00114-026-02095-2 (PMC13068745; doi:10.1007/s00114-026-02095-2)
Supplement: Supplementary file 1 — Supplementary Material 1 (XLSX 31.5 KB) [file 114_2026_2095_MOESM1_ESM.xlsx]

## Sheet: Nits_dry
Date	Nit_number	Species_shortcut	Fad_in_mN	Fad_in_N	Nit_orientation	Glue_width [µm]	Glue_length [µm]	Contact_area [µm2]	Contact_area_in_mm2	σ_c
2023-10-19	Nit 3	Nit_1	136.45	0.13645	2	81.3	400.2	65072.5	0.0650725	2.09689
2023-10-19	Nit 4	Nit_2	242.99	0.24299	1	32.3	623.4	40271.6	0.0402716	6.03377
2023-10-19	Nit 6	Nit_3	133.83	0.13383	2	43.2	456.2	39415.7	0.0394157	3.39535
2023-10-19	Nit 7	Nit_4	83.69	0.08369	2	39.4	1104.4	87026.7	0.0870267	0.961659
2023-10-20	Nit 8	Nit_5	111.07	0.11107	2	47.2	457.6	43197.4	0.0431974	2.57122
2023-10-20	Nit 9	Nit_6	144.9	0.1449	2	119.7	390.7	93533.6	0.0935336	1.54918
2023-10-20	Nit 11	Nit_7	464.62	0.46462	2	170.6	842.8	287563	0.287563	1.61571
2023-10-20	Nit 12	Nit_8	68.95	0.06895	2	146.3	567.6	166080	0.16608	0.415162
2023-10-20	Nit 13	Nit_9	37.87	0.03787	2	138.7	420.9	116758	0.116758	0.324347
2023-10-26	Nit 15	Nit_10	78.73	0.07873	2	45.2	515.9	46637.4	0.0466374	1.68813
2023-10-26	Nit 16	Nit_11	184.38	0.18438	1	66.4	527.9	70105.1	0.0701051	2.63005
2023-10-26	Nit 17	Nit_12	334.22	0.33422	1	71.1	518.6	73744.9	0.0737449	4.53211
2023-10-26	Nit 18	Nit_13	134.66	0.13466	1	48.9	772.2	75521.2	0.0755212	1.78308
2024-11-05	Nit 14_2	Nit_14	66.21	0.06621	2	143.3	556.2	159407	0.159407	0.415352
2024-11-05	Nit 1_2	Nit_15	362.83	0.36283	1	67.3	613.3	82550.2	0.0825502	4.39527
2024-11-05	Nit 2_2	Nit_16	241.39	0.24139	1	288.3	710.5	409674	0.409674	0.589224
2024-11-05	Nit 11_2	Nit_17	151.11	0.15111	1	90.4	521	94196.8	0.0941968	1.60419
2024-11-05	Nit 6_2	Nit_18	155.95	0.15595	1	119.4	570.7	136283	0.136283	1.14431
2024-11-05	Nit 4_2	Nit_19	190.34	0.19034	1	69.9	585.8	81894.8	0.0818948	2.3242
2024-11-05	Nit 9_2	Nit_20	264.5	0.2645	1	74	505.6	74828.8	0.0748288	3.53474

## Sheet: Readme Nits_dry
Fad	maximum adhesive force
	in Mpa (1 N/mm2)
Nit orientation:		1: Nit is oriented with operculum upwards
		2: Nit is oriented with opersulum downwards

## Sheet: Nits_wet
Date	Nit_number	Species_shortcut	Force_in_mN	Fad_in_N	Nit_orientation	Glue_width [µm]	Glue_length [µm]	Contact_area [µm2]	Contact_area_in_mm2	σ_c
2024-02-29	NW1	NW_1	165.03	0.16503	1	150.5	502.88	151367	0.151367	1.09026
2024-02-29	NW2	NW_2	104.77	0.10477	1	170	652.6	221884	0.221884	0.472184
2024-02-29	NW6	NW_4	143.47	0.14347	1	167.4	573.3	191941	0.191941	0.74747
2024-02-29	NW9	NW_7	183.82	0.18382	1	105.9	1141	241664	0.241664	0.760644
2024-02-29	NW10	NW_8	132.41	0.13241	1	152.9	684.6	209351	0.209351	0.632479
2024-03-06	NW15	NW_10	172.21	0.17221	1	129.5	440.8	114167	0.114167	1.5084
2024-03-07	NW25	NW_12	141.26	0.14126	1	129.5	565.8	146542	0.146542	0.963954
2024-03-07	NW26	NW_13	272.27	0.27227	1	122.7	898.2	220418	0.220418	1.23524
2024-03-07	NW30	NW_16	77.69	0.07769	1	173.7	788.4	273890	0.27389	0.283654
2024-03-07	NW31	NW_17	87.08	0.08708	1	73.3	810.3	118790	0.11879	0.733058
2024-02-29	NW3	NW_3	160.05	0.16005	2	124.6	453.3	112962	0.112962	1.41684
2024-02-29	NW7	NW_5	88.19	0.08819	2	191.7	429.7	164747	0.164747	0.535306
2024-02-29	NW8	NW_6	90.4	0.0904	2	81.6	425.6	69457.9	0.0694579	1.30151
2024-03-06	NW12	NW_9	102.01	0.10201	2	131.6	503.2	132442	0.132442	0.770223
2024-03-06	NW21	NW_11	134.07	0.13407	2	108.6	589.1	127953	0.127953	1.04781
2024-03-07	NW28	NW_14	162.23	0.16223	2	97	475.6	92266.4	0.0922664	1.75828
2024-03-07	NW29	NW_15	229.15	0.22915	2	81.6	444.6	72558.7	0.0725587	3.15813
2024-03-07	NW32	NW_18	127.99	0.12799	2	129.5	465.8	120642	0.120642	1.06091
2024-03-07	NW33	NW_19	208.14	0.20814	2	173.7	538.1	186936	0.186936	1.11343
2024-11-05	NW4	NW_20	289.41	0.28941	2	135.7	560.7	152174	0.152174	1.90184

## Sheet: Readme Nits_wet
Fad	maximum adhesive force
	in Mpa (1 N/mm2)
Nit orientation:		1: Nit is oriented with operculum upwards
		2: Nit is oriented with opersulum downwards

## Sheet: Summary_datset
Fad_in_mN	Nit_orientation	Iteration	Contact_area_in_mm2	σ_c
136.45	2	D2	0.0650725	2.09689
242.99	1	D1	0.0402716	6.03377
133.83	2	D2	0.0394157	3.39535
83.69	2	D2	0.0870267	0.961659
111.07	2	D2	0.0431974	2.57122
144.9	2	D2	0.0935336	1.54918
464.62	2	D2	0.287563	1.61571
68.95	2	D2	0.16608	0.415162
37.87	2	D2	0.116758	0.324347
78.73	2	D2	0.0466374	1.68813
184.38	1	D1	0.0701051	2.63005
334.22	1	D1	0.0737449	4.53211
134.66	1	D1	0.0755212	1.78308
66.21	2	D2	0.159407	0.415352
362.83	1	D1	0.0825502	4.39527
241.39	1	D1	0.409674	0.589224
151.11	1	D1	0.0941968	1.60419
155.95	1	D1	0.136283	1.14431
190.34	1	D1	0.0818948	2.3242
264.5	1	D1	0.0748288	3.53474
165.03	1	W1	0.151367	1.09026
104.77	1	W1	0.221884	0.472184
160.05	2	W2	0.112962	1.41684
143.47	1	W1	0.191941	0.74747
88.19	2	W2	0.164747	0.535306
90.4	2	W2	0.0694579	1.30151
183.82	1	W1	0.241664	0.760644
132.41	1	W1	0.209351	0.632479
102.01	2	W2	0.132442	0.770223
172.21	1	W1	0.114167	1.5084
134.07	2	W2	0.127953	1.04781
141.26	1	W1	0.146542	0.963954
272.27	1	W1	0.220418	1.23524
162.23	2	W2	0.0922664	1.75828
229.15	2	W2	0.0725587	3.15813
77.69	1	W1	0.27389	0.283654
87.08	1	W1	0.11879	0.733058
127.99	2	W2	0.120642	1.06091
208.14	2	W2	0.186936	1.11343
289.41	2	W2	0.152174	1.90184

## Sheet: Readme_summary_dataset
Fad_in_mN		maximum adhesive force in mN
Nit orientation:		1: Nit is oriented with operculum upwards
		2: Nit is oriented with opersulum downwards
Iteration		Dry (D)
(inclusive orientation)		Wet (W)
Contact_area_in_mm2		A0
		based on glue width and length
		in Mpa (1 N/mm2)
		adhesive strength
