# Supplementary material for: Adaptations of seal louse nits to underwater life: morphology, respiration and attachment
Source: Naturwissenschaften. 2026 Apr 10;113(3):50. doi: 10.1007/s00114-026-02095-2 (PMC13068745; doi:10.1007/s00114-026-02095-2)
Supplement: Supplementary file 6 — Supplementary Material 5 (XLSX 12.8 KB) [file 114_2026_2095_MOESM5_ESM.xlsx]

## Sheet: Tabelle1
Species	Adhesive Strength (kPa)	Method	Substrate	Reference_doi
Cydia pomonella	31	Insect centrifuge	3 µm roughness	Al Bitar L, Gorb SN, Zebitz CPW, Voigt D. Egg adhesion of the codling moth Cydia pomonella L. (Lepidoptera, Tortricidae) to various substrates: I. Leaf surfaces of different apple cultivars. Arthropod Plant Interact 2012;6(3):471–88.
Phyllium philippinicum	3527	Pull-off-force	pH 13.9; glass slide	Büscher TH, Lohar R, Kaul MC, Gorb SN. Multifunctional adhesives on the eggs of the leaf insect Phyllium philippinicum (Phasmatodea: Phylliidae): Solvent influence and biomimetic implications. Biomimetics 2020;5(4):1–24.
Harmonia axyridis	1100	Pull-off-force	0 µm roughness polishing paper	Salerno G, Rebora M, Piersanti S, Büscher TH, Gorb E V., Gorb SN. Oviposition site selection and attachment ability of Propylea quatuordecimpunctata and Harmonia axyridis from the egg to the adult stage. Physiol Entomol 2022;47(1):20–37.
Propylea quatuordecimpuncta	750	Pull-off-force	1 µm roughness polishing paper	Salerno G, Rebora M, Piersanti S, Büscher TH, Gorb E V., Gorb SN. Oviposition site selection and attachment ability of Propylea quatuordecimpunctata and Harmonia axyridis from the egg to the adult stage. Physiol Entomol 2022;47(1):20–37.
Trialeurodes vaporariorum	12200	Pull-off-force	young leaves of the rose cultivar ‘Schloss Ippenburg®	Voigt D, Schrameyer K, Kiefer J, Zebitz CPW, Gorb S. Anchoring of greenhouse whitefly eggs on different rose cultivars. Arthropod Plant Interact [Internet] 2019;13(2):335–48. Available from: http://dx.doi.org/10.1007/s11829-019-09680-5
Echinophthirius horridus	2860	Pull-off-force	Seal hair (dry)	This study

## Sheet: Tabelle2
Species	Adhesive_strength
Cydia_pomonella	31
Echinophthirius_horridus	226
Propylea_quatuordecimpuncta	750
Harmonia_axyridis	1100
Phyllium_philippinicum	3527
Trialeurodes_vaporariorum	12200
